# Supplementary material for: Bioinspired heliconical auxetic biofibers for intelligent biomechanical surveillance
Source: Sci Adv. 2026 Jun 19;12(25):eaed6233. doi: 10.1126/sciadv.aed6233 (PMC13281787; doi:10.1126/sciadv.aed6233)
Supplement: Supplementary file 2 — Movies S1 and S2 [file sciadv.aed6233_movies_s1_and_s2.zip]

Archive with 2 entries (2 files):
- aed6233_movie_s1.mp4
- aed6233_movie_s2.mp4
